# Supplementary material for: Unveiling the Unusual Mn(CO)3 Migration in a Manganese Cyclohexenyl Complex by DFT Computations
Source: Molecules. 2024 Jun 20;29(12):2945. doi: 10.3390/molecules29122945 (PMC11206625; doi:10.3390/molecules29122945)
Supplement: Supplementary file 1 [file molecules-29-02945-s001.zip]

Archive with 3 entries (2 files):
- Supplementary File/DFT-coords-06-17-2024.xyz
- Supplementary File/SI-06-18-2024.pdf
- Supplementary File/
