# Supplementary material for: Unveiling the Unusual Mn(CO)3 Migration in a Manganese Cyclohexenyl Complex by DFT Computations
Source: Molecules. 2024 Jun 20;29(12):2945. doi: 10.3390/molecules29122945 (PMC11206625; doi:10.3390/molecules29122945)
Supplement: Supplementary file 1 [file molecules-29-02945-s001.zip › Supplementary File/DFT-coords-06-17-2024.xyz]

32
Complex-1  BS1      el energy= -908.116431686
Mn         -1.964777       3.742769       5.163950
O          -2.180271       6.495689       6.231243
O           0.424282       2.749274       6.586213
O          -3.742647       2.885896       7.328315
C          -3.165083       2.754297       3.761565
C          -2.902840       4.096752       3.374429
C          -1.476789       4.366078       2.983913
C          -0.844998       3.232612       2.120447
C          -0.856714       1.945378       2.975215
C          -2.018173       1.927186       3.966968
C           0.526518       3.612658       1.587944
C           1.628379       3.796873       2.450211
C           2.880073       4.178066       1.945430
C           3.055719       4.377420       0.566977
C           1.969409       4.195552      -0.301720
C           0.717485       3.819581       0.208048
C          -2.081894       5.415094       5.799117
C          -0.536462       3.154067       6.057936
C          -3.026949       3.225741       6.467809
H          -4.171998       2.448738       4.071112
H          -3.691078       4.830812       3.186262
H          -1.346275       5.375828       2.559830
H          -0.770501       4.426152       3.921191
H          -1.522698       3.093896       1.256670
H          -0.931127       1.060937       2.309720
H           0.104115       1.834511       3.511438
H          -2.177425       0.971578       4.482335
H           1.515004       3.638393       3.530717
H           3.722577       4.316196       2.633364
H           4.035356       4.671352       0.172640
H           2.094896       4.345533      -1.380575
H          -0.129104       3.680044      -0.477087

33
Complex-2  BS1      el energy= -908.498490414
Mn          2.191160       1.868482       1.198838
O           3.618943       0.574981       3.435218
O           3.912939       0.419571      -0.711094
O           0.274064      -0.373581       1.141073
C          -3.209844       3.141414       4.023546
C          -2.914798       4.208872       3.257990
C          -1.616105       4.362644       2.500719
C          -0.859824       3.003507       2.410841
C          -0.826765       2.333713       3.800000
C          -2.257282       1.994877       4.255921
C           0.489117       3.244408       1.774936
C           1.650255       3.552927       2.535236
C           2.904999       3.829322       1.904825
C           3.020937       3.786812       0.497214
C           1.871286       3.460002      -0.289395
C           0.637995       3.183110       0.342836
C           3.062105       1.073244       2.552661
C           3.235458       0.980573       0.039548
C           1.035327       0.497586       1.165407
H          -4.187034       3.086702       4.519659
H          -3.640502       5.023820       3.142873
H          -1.813589       4.752249       1.481954
H          -0.967340       5.121282       2.989654
H          -1.441510       2.352076       1.727807
H          -0.201012       1.420922       3.780983
H          -0.376064       3.027192       4.537109
H          -2.623243       1.086101       3.733228
H          -2.245707       1.726863       5.329828
H           1.596458       3.541487       3.628471
H           3.789069       4.025868       2.520454
H           3.989867       3.955257       0.016630
H           1.958460       3.371340      -1.377304
H          -0.221822       2.882376      -0.266666

33
Complex-3  BS1      el energy= -908.431816886
Mn         -2.432522       3.196988       4.561947
O          -5.039718       4.064741       5.637013
O          -1.477515       4.234032       7.168720
O          -1.257795       0.516933       5.116983
C          -3.210428       3.503464       2.591236
C          -2.564347       4.665135       3.137056
C          -1.088760       4.564171       3.264137
C          -0.394419       3.892694       2.027633
C          -0.971224       2.469109       1.899375
C          -2.397001       2.361174       2.416249
C           1.117868       3.968377       2.126778
C           1.839168       3.193059       3.058852
C           3.233086       3.307446       3.154821
C           3.925156       4.198121       2.318039
C           3.217775       4.974485       1.388252
C           1.822525       4.862797       1.297494
C          -4.015154       3.751369       5.202329
C          -1.856941       3.825443       6.157542
C          -1.677911       1.568998       4.894940
H          -4.300799       3.461009       2.485748
H          -3.084430       5.619248       3.269887
H          -0.619009       5.498853       3.612084
H          -0.772562       3.806433       4.118084
H          -0.717539       4.492305       1.155911
H          -1.000301       2.167336       0.832669
H          -0.316472       1.724827       2.387482
H          -2.900066       1.397166       2.262250
H          -3.433301       2.084706       4.949229
H           1.321443       2.480618       3.716274
H           3.780846       2.695454       3.880008
H           5.014897       4.283578       2.390601
H           3.751332       5.668526       0.729677
H           1.274834       5.473249       0.567982
 
33
Complex-4  BS1      el energy= -908.469060326
Mn         -1.835690       3.792336       5.073703
O          -2.738992       6.486550       5.855535
O           0.688076       4.113288       6.606921
O          -3.248468       2.760520       7.445010
C          -3.123626       2.675492       3.849401
C          -2.962297       3.961312       3.317486
C          -1.593622       4.309838       2.828549
C          -0.933046       3.217403       1.921262
C          -1.070914       1.814224       2.569624
C          -1.904014       1.809448       3.875423
C           0.486616       3.622983       1.555016
C           1.552819       3.482899       2.467940
C           2.843896       3.913705       2.129356
C           3.085843       4.488806       0.871617
C           2.032932       4.631064      -0.044383
C           0.741261       4.203385       0.297701
C          -2.376363       5.433525       5.546160
C          -0.297694       3.994310       6.018572
C          -2.686176       3.158572       6.516578
H          -4.097200       2.302462       4.184972
H          -3.805299       4.651209       3.201618
H          -1.550502       5.316265       2.379212
H          -0.817866       4.457580       3.710778
H          -1.542114       3.238413       0.997782
H          -1.574074       1.124891       1.868459
H          -0.078376       1.379066       2.773787
H          -2.128868       0.794253       4.244474
H          -1.151654       2.148511       4.730863
H           1.390434       3.019650       3.451387
H           3.663878       3.792448       2.845955
H           4.095602       4.819501       0.604991
H           2.215833       5.071541      -1.030650
H          -0.077141       4.313998      -0.425655
 
33
Complex-5  BS1      el energy= -908.461834176
Mn          0.402100      -0.200233       0.090239
O          -0.291696       2.181071       1.702566
O           0.572984       1.389982      -2.372974
O           3.184481       0.566161       0.629298
C           0.797532      -2.252545      -1.303956
C           1.198263      -2.214525       0.021428
C           0.209831      -2.302647       1.141934
C          -1.266078      -2.554715       0.701948
C          -1.324858      -3.438776      -0.563030
C          -0.470008      -2.933741      -1.745403
C          -1.968867      -1.199638       0.592324
C          -2.007864      -0.425787      -0.604106
C          -2.697799       0.818143      -0.636708
C          -3.341452       1.298950       0.501502
C          -3.302391       0.542106       1.692403
C          -2.617184      -0.675385       1.739529
C          -0.063003       1.245199       1.061787
C           0.505188       0.765115      -1.398031
C           2.091193       0.238558       0.420199
H           1.561403      -2.070846      -2.071888
H           2.264656      -2.178674       0.276766
H           0.567553      -2.974893       1.946718
H           0.252833      -1.296980       1.728820
H          -1.764613      -3.107647       1.518058
H          -0.963623      -4.443162      -0.274245
H          -2.376469      -3.564789      -0.874045
H          -0.130255      -3.801718      -2.348664
H          -1.040442      -2.329114      -2.474308
H          -1.691393      -0.855494      -1.555871
H          -2.740827       1.377743      -1.577987
H          -3.886844       2.248059       0.470676
H          -3.823224       0.903530       2.586199
H          -2.610867      -1.257648       2.669500

33
Complex-6  BS1      el energy= -908.476292385
Mn         -1.291120       3.734241       4.464622
O          -1.666448       6.606715       4.965916
O           1.255894       3.631843       5.981269
O          -2.532054       3.317834       7.094414
C          -3.039572       2.718269       3.811759
C          -3.082114       3.805529       2.941352
C          -2.489059       3.736658       1.552290
C          -1.256141       2.821199       1.506513
C          -1.615338       1.451464       2.125562
C          -2.023517       1.634492       3.597263
C          -0.054928       3.459937       2.217741
C           1.152947       2.718599       2.380034
C           2.335321       3.337035       2.785573
C           2.364493       4.722269       3.067949
C           1.198654       5.472585       2.946239
C          -0.010282       4.853291       2.525745
C          -1.506790       5.476663       4.759845
C           0.288437       3.687911       5.350806
C          -2.055809       3.463564       6.047170
H          -3.806499       2.595655       4.585453
H          -3.836852       4.580325       3.131213
H          -3.281202       3.324453       0.891795
H          -2.280011       4.740072       1.143947
H          -0.967949       2.660583       0.448461
H          -2.462213       1.002726       1.573941
H          -0.779706       0.735370       2.050256
H          -2.318253       0.697901       4.102463
H          -1.041172       1.873443       4.193007
H           1.170295       1.651692       2.129679
H           3.252953       2.744202       2.869951
H           3.302783       5.201054       3.367931
H           1.206448       6.551507       3.137442
H          -0.845232       5.504556       2.250983
 
33
Complex-7  BS1      el energy= -908.461674257
Mn         -0.243671       0.042830       0.081831
O           0.275569       1.764858       2.395628
O          -2.079355       2.074893      -1.048103
O           1.831089       1.525195      -1.383186
C           1.563119      -1.431152       0.075914
C           0.808473      -1.761566       1.192086
C          -0.157059      -2.919464       1.054956
C          -1.110358      -2.663897      -0.132247
C          -0.304505      -2.101499      -1.360480
C           1.230817      -2.154497      -1.213064
C          -2.178791      -1.635969       0.243931
C          -3.278006      -1.419933      -0.626529
C          -4.281457      -0.501430      -0.306333
C          -4.210604       0.258826       0.882232
C          -3.136153       0.077760       1.749672
C          -2.117327      -0.869943       1.446664
C           0.065616       1.087035       1.477764
C          -1.397583       1.258798      -0.592994
C           1.033058       0.912121      -0.805153
H           2.495508      -0.862904       0.176130
H           1.111552      -1.410106       2.186787
H           0.430146      -3.838593       0.856149
H          -0.723307      -3.114220       1.980518
H          -1.604932      -3.609349      -0.422200
H          -0.641507      -2.568363      -2.303754
H          -0.596214      -1.019629      -1.573208
H           1.591275      -3.202732      -1.172557
H           1.714666      -1.682221      -2.085054
H          -3.355623      -2.008002      -1.549294
H          -5.134557      -0.375628      -0.982478
H          -5.003912       0.973400       1.125609
H          -3.080206       0.635596       2.691322
H          -1.421120      -1.139641       2.247283
  
33
Complex-8  BS1      el energy= -908.444995568
Mn         -1.592317       0.149089       0.585276
O          -4.392468       0.982429       0.871154
O          -0.952269       2.909651      -0.232977
O          -1.180918       0.869719       3.400352
C           0.607437      -0.174698      -2.682229
C           1.212416      -0.161170      -1.476199
C           0.633438      -0.839764      -0.271170
C          -0.537286      -1.823994      -0.569996
C          -1.468361      -1.192354      -1.634099
C          -0.719227      -0.833724      -2.925098
C          -1.273335      -2.127501       0.748409
C          -2.696774      -2.085045       0.849094
C          -3.349066      -2.407126       2.067352
C          -2.604740      -2.784595       3.182746
C          -1.195989      -2.850797       3.096404
C          -0.542460      -2.524832       1.908716
C          -3.291931       0.637790       0.751095
C          -1.195984       1.822681       0.082400
C          -1.335021       0.584178       2.288293
H           1.092993       0.306683      -3.539833
H           2.175008       0.347173      -1.342473
H           1.419701      -1.358984       0.307917
H           0.342809      -0.036117       0.501637
H          -0.110558      -2.753098      -0.998673
H          -2.322197      -1.856989      -1.853334
H          -1.973611      -0.225022      -1.287095
H          -0.566408      -1.770676      -3.502893
H          -1.353501      -0.200582      -3.574067
H          -3.315542      -1.949022      -0.044235
H          -4.443458      -2.383768       2.109055
H          -3.108753      -3.046435       4.119299
H          -0.609515      -3.167604       3.965772
H           0.549253      -2.605978       1.862940

33
Complex-9  BS1      el energy= -908.444172411
Mn         -1.178974       0.167731       0.755962
O          -3.880790       1.054841       1.506496
O          -0.586499       2.822523      -0.382685
O          -0.230161       1.165327       3.340387
C           0.669629      -0.548319      -2.745168
C           1.308718      -0.685904      -1.565147
C           0.632227      -1.202803      -0.329923
C          -0.725427      -1.914153      -0.586622
C          -1.543069      -1.093431      -1.622440
C          -0.782238      -0.873898      -2.936882
C          -1.534838      -2.083568       0.716681
C          -2.920636      -2.426210       0.686772
C          -3.633833      -2.661677       1.863150
C          -3.000367      -2.557324       3.119878
C          -1.646063      -2.231894       3.186446
C          -0.908901      -2.001576       1.998233
C          -2.821777       0.700327       1.199453
C          -0.822292       1.778282       0.059010
C          -0.600564       0.758733       2.319158
H           1.225192      -0.195461      -3.622753
H           2.369590      -0.425099      -1.471247
H           1.305229      -1.870614       0.242453
H           0.588229      -0.311762       0.417007
H          -0.500486      -2.907393      -1.025887
H          -2.515597      -1.572681      -1.819941
H          -1.831765      -0.079062      -1.208765
H          -0.867683      -1.798841      -3.547905
H          -1.276482      -0.089889      -3.541900
H          -3.435602      -2.539152      -0.272723
H          -4.692791      -2.935957       1.805278
H          -3.567708      -2.747307       4.037363
H          -1.131902      -2.180149       4.152296
H           0.178420      -1.898325       2.082250
 
33
Complex-10  BS1      el energy= -908.449434921
Mn          0.768184       0.562103       0.004116
O           3.612654       0.497028       0.726551
O           0.329458       2.258318       2.360845
O           1.407746       2.890347      -1.674527
C          -4.157335       0.521367      -0.152003
C          -3.133983       1.133075      -0.788425
C          -1.782596       0.497488      -0.932283
C          -1.715345      -0.976580      -0.470235
C          -2.555083      -1.175152       0.805426
C          -4.025192      -0.797115       0.558613
C          -0.244640      -1.374811      -0.334646
C           0.347478      -1.746518       0.903916
C           1.644089      -2.336486       0.943474
C           2.408604      -2.464767      -0.219832
C           1.906599      -1.928764      -1.423175
C           0.602687      -1.380544      -1.486334
C           2.490514       0.483239       0.436329
C           0.505334       1.602145       1.421141
C           1.149288       1.982459      -1.002280
H          -5.146322       0.997618      -0.158245
H          -3.274860       2.109208      -1.267956
H          -1.410072       0.617883      -1.966807
H          -1.069522       1.142539      -0.285363
H          -2.157450      -1.601503      -1.272614
H          -2.485172      -2.221265       1.155050
H          -2.157304      -0.530481       1.615158
H          -4.539191      -1.586156      -0.029556
H          -4.568801      -0.757011       1.521664
H          -0.250396      -1.727712       1.820570
H           2.030286      -2.700639       1.902587
H           3.394597      -2.938979      -0.192469
H           2.510871      -1.969742      -2.337153
H           0.196518      -1.086197      -2.461990

33
Complex-11  BS1      el energy= -908.495538845
Mn          1.496259      -0.026448       0.091167
O           4.087486       0.691724       1.304951
O           0.166143       1.747101       2.037466
O           1.778685       2.237633      -1.782411
C          -4.489299       0.373352      -0.199746
C          -3.561967       1.031016      -0.920195
C          -2.107505       0.628695      -0.971024
C          -1.885412      -0.805199      -0.418012
C          -2.662156      -0.994219       0.900228
C          -4.175002      -0.816225       0.670056
C          -0.414624      -1.190463      -0.352553
C           0.221610      -1.650096       0.853211
C           1.571419      -2.080643       0.873400
C           2.355765      -2.017859      -0.317991
C           1.772751      -1.526989      -1.509095
C           0.407268      -1.106125      -1.512253
C           3.069011       0.417536       0.830745
C           0.687483       1.060227       1.265246
C           1.671658       1.356290      -1.041341
H          -5.534394       0.706232      -0.232088
H          -3.845876       1.904016      -1.520910
H          -1.742964       0.700454      -2.015219
H          -1.491544       1.348546      -0.390410
H          -2.324638      -1.502744      -1.164646
H          -2.476844      -1.996621       1.330840
H          -2.315539      -0.245923       1.641442
H          -4.603231      -1.735569       0.217989
H          -4.682419      -0.713117       1.648291
H          -0.346713      -1.657263       1.788091
H           2.024590      -2.409087       1.814170
H           3.412304      -2.304819      -0.298917
H           2.376498      -1.424341      -2.416482
H          -0.015160      -0.696675      -2.436456

33
Complex-12  BS1      el energy= -908.495678245
Mn         -1.359334      -0.026451       0.124154
O          -0.120899       1.379634       2.401996
O          -3.985947       0.307902       1.425865
O          -1.736017       2.556690      -1.253856
C           4.647330       0.539719       0.132010
C           4.201735      -0.444752       0.934899
C           2.784618      -0.970974       0.900142
C           2.064007      -0.558464      -0.399297
C           2.281301       0.955880      -0.659430
C           3.775477       1.261606      -0.862764
C           0.609433      -0.994834      -0.477609
C          -0.176503      -0.694317      -1.626478
C          -1.521611      -1.154526      -1.770017
C          -2.122995      -1.908728      -0.736577
C          -1.372612      -2.204746       0.442159
C          -0.042251      -1.736495       0.569583
C          -0.607100       0.836315       1.502894
C          -2.954090       0.183339       0.918942
C          -1.593987       1.548426      -0.705443
H           5.697113       0.853151       0.194042
H           4.879701      -0.917593       1.655757
H           2.798857      -2.075685       0.995470
H           2.230024      -0.593606       1.787690
H           2.560496      -1.100724      -1.234388
H           1.705546       1.306105      -1.536089
H           1.902766       1.516019       0.217953
H           4.086376       0.999154      -1.896011
H           3.936693       2.354072      -0.781457
H           0.256619      -0.080726      -2.423972
H          -2.098966      -0.878953      -2.658455
H          -3.167073      -2.227267      -0.821518
H          -1.840425      -2.747177       1.270001
H           0.496824      -1.933105       1.500965

33
Complex-13  BS1      el energy= -908.495969701
Mn         -2.629959       0.067721       0.853760
O          -4.888860       1.663731       1.876365
O          -3.671837       0.480663      -1.874636
O          -1.032299       2.538387       0.625430
C           2.028060      -1.140930      -0.694517
C           1.799393      -2.421218      -0.333028
C           0.515699      -3.162126      -0.617015
C          -0.672307      -2.225221      -0.997115
C          -0.169063      -1.114044      -1.959992
C           1.017903      -0.294969      -1.426314
C          -1.376694      -1.757465       0.264409
C          -2.757614      -2.099466       0.487621
C          -3.425930      -1.799466       1.698986
C          -2.737406      -1.084512       2.726567
C          -1.394912      -0.692273       2.519376
C          -0.730421      -1.014556       1.294612
C          -4.003214       1.041458       1.468591
C          -3.254185       0.324697      -0.806264
C          -1.665933       1.573953       0.711340
H           2.995064      -0.677201      -0.459883
H           2.585571      -2.989578       0.180614
H           0.671085      -3.865524      -1.460860
H           0.242948      -3.805626       0.243058
H          -1.414213      -2.827442      -1.554318
H           0.147844      -1.638234      -2.880696
H          -1.003150      -0.452333      -2.254636
H           1.510266       0.215837      -2.276841
H           0.673671       0.538115      -0.775088
H          -3.311249      -2.607301      -0.310761
H          -4.480077      -2.066739       1.823686
H          -3.257800      -0.806318       3.648909
H          -0.872840      -0.100383       3.278145
H           0.307823      -0.699830       1.149717

33
TS-4-6 BS1    el energy= -908.454931207
Mn          0.084566      -0.067363      -0.053198
O           1.362992       0.937628       2.396447
O          -0.478877       2.712764      -0.956984
O           2.727707       0.047519      -1.299919
C           0.139745      -2.155820      -0.298099
C          -0.364799      -1.906534       0.974249
C          -1.765786      -1.370908       1.209705
C          -2.755535      -1.332269      -0.012097
C          -2.208042      -2.184209      -1.169373
C          -0.737132      -1.809247      -1.463280
C          -3.105207       0.112265      -0.417964
C          -3.179704       0.539648      -1.765048
C          -3.574479       1.846094      -2.092805
C          -3.919607       2.756476      -1.083753
C          -3.876054       2.347055       0.259256
C          -3.473334       1.046131       0.584922
C           0.846211       0.549759       1.435360
C          -0.280283       1.631187      -0.607619
C           1.676926       0.005398      -0.812547
H           1.096026      -2.671058      -0.441270
H           0.205117      -2.216704       1.858551
H          -2.181371      -1.946156       2.062610
H          -1.686291      -0.343211       1.645755
H          -3.695459      -1.804337       0.335326
H          -2.232052      -3.254341      -0.896451
H          -2.830154      -2.079370      -2.072252
H          -0.335166      -2.205026      -2.410940
H          -0.726856      -0.659370      -1.684160
H          -2.940077      -0.144430      -2.586490
H          -3.616307       2.147935      -3.145117
H          -4.231427       3.774487      -1.340998
H          -4.166165       3.039740       1.056877
H          -3.487738       0.744226       1.640265

33
TS-6-7 BS1    el energy= -908.460709509
Mn          2.681584      -5.875484      -2.713103
O           2.894250      -3.909874      -0.562716
O           0.881837      -4.041552      -4.184418
O           4.771848      -4.418176      -4.184932
C           4.622612      -7.146124      -2.386554
C           3.793141      -7.454186      -1.318417
C           2.998940      -8.738069      -1.411445
C           2.196128      -8.736444      -2.726626
C           3.137187      -8.433000      -3.957437
C           4.596724      -8.076835      -3.577385
C           1.064733      -7.702821      -2.645260
C           0.143683      -7.609546      -3.725974
C          -0.995383      -6.800006      -3.646032
C          -1.231587      -6.007422      -2.503835
C          -0.322520      -6.041071      -1.445241
C           0.817637      -6.891028      -1.497071
C           2.814105      -4.685104      -1.423520
C           1.537271      -4.794021      -3.598520
C           3.970399      -5.013693      -3.593263
H           5.460013      -6.450397      -2.252567
H           3.936579      -6.962054      -0.347777
H           3.707676      -9.591144      -1.412902
H           2.339494      -8.893546      -0.541630
H           1.728847      -9.728485      -2.872086
H           3.137345      -9.281069      -4.664205
H           2.717794      -7.587989      -4.552684
H           5.156447      -8.996096      -3.305230
H           5.119279      -7.642863      -4.447048
H           0.304637      -8.225903      -4.619223
H          -1.706917      -6.785467      -4.479220
H          -2.122748      -5.373508      -2.447899
H          -0.497263      -5.441310      -0.544760
H           1.381545      -7.039680      -0.571010

33
TS-7-8 BS1    el energy= -908.436724935
Mn          0.982668      -0.229078       5.379506
O           3.919443       0.074028       5.417787
O           0.802185       2.661510       5.854112
O           1.002968       0.340653       2.512405
C           2.939634      -3.222381       6.613382
C           2.565338      -2.419977       7.633222
C           1.118133      -2.191816       8.000277
C           0.091051      -2.338578       6.819194
C           0.741821      -2.851971       5.502369
C           1.899315      -3.838509       5.719072
C          -0.732843      -1.056274       6.537737
C          -1.052403      -0.120041       7.560622
C          -1.918146       0.962074       7.322120
C          -2.465165       1.175287       6.046314
C          -2.151641       0.286852       5.010203
C          -1.300759      -0.823741       5.241576
C           2.771221      -0.076589       5.419423
C           0.859930       1.516927       5.679822
C           1.010830       0.111539       3.650074
H           3.998907      -3.427542       6.419625
H           3.319059      -1.972470       8.293221
H           0.843047      -2.916074       8.793135
H           1.030918      -1.204763       8.485774
H          -0.644490      -3.113908       7.115871
H          -0.030393      -3.282775       4.840356
H           1.208280      -2.036348       4.846704
H           1.485175      -4.763383       6.175522
H           2.323502      -4.142938       4.746396
H          -0.664543      -0.263476       8.574010
H          -2.161965       1.642489       8.145505
H          -3.135154       2.022066       5.864661
H          -2.591273       0.420472       4.015081
H          -1.218451      -1.577412       4.450857
 
33
TS-8-9 BS1    el energy= -908.443624106
Mn         -0.043974      -0.019279       0.090284
O           1.521366       0.836754       2.425946
O          -1.912043       2.213352       0.539580
O           1.621116       1.768843      -1.529899
C          -3.647542      -1.618691      -0.246389
C          -2.952813      -1.250928      -1.342370
C          -1.464530      -1.406349      -1.453198
C          -0.820072      -2.322256      -0.372361
C          -1.472163      -2.015374       1.002685
C          -2.997422      -2.186407       0.980899
C           0.713910      -2.120298      -0.329796
C           1.474369      -2.383657       0.849759
C           2.874984      -2.333498       0.839704
C           3.564034      -2.019374      -0.343105
C           2.847068      -1.740875      -1.515801
C           1.443982      -1.789526      -1.512516
C           0.903055       0.481114       1.512435
C          -1.178025       1.334398       0.364616
C           0.964863       1.048009      -0.901903
H          -4.739275      -1.513928      -0.234982
H          -3.468078      -0.828813      -2.213475
H          -1.183496      -1.763474      -2.462166
H          -1.004515      -0.343318      -1.507140
H          -1.055213      -3.373410      -0.637110
H          -1.032609      -2.642065       1.795751
H          -1.265664      -0.953938       1.361500
H          -3.222418      -3.273027       1.045737
H          -3.445759      -1.749378       1.893369
H           0.969898      -2.665768       1.779150
H           3.427958      -2.548761       1.760251
H           4.659176      -1.990977      -0.349135
H           3.375123      -1.494387      -2.443064
H           0.914311      -1.614553      -2.454947
 
33
TS-9-10 BS1    el energy= -908.443611054
Mn          0.306019       0.626960       0.163028
O           2.532429       0.226057       2.041684
O          -0.532909       3.008519       1.687027
O           2.063528       2.315965      -1.450157
C          -3.999915       0.621240      -0.022975
C          -3.146372       0.969969      -1.008786
C          -1.839315       0.272390      -1.238618
C          -1.651229      -1.041914      -0.432986
C          -2.227294      -0.873168       0.997501
C          -3.705225      -0.457034       0.978171
C          -0.169525      -1.478194      -0.426227
C           0.347071      -2.355387       0.571709
C           1.660443      -2.841302       0.507312
C           2.521651      -2.444689      -0.532751
C           2.055134      -1.566204      -1.514556
C           0.721644      -1.083024      -1.474480
C           1.647507       0.365675       1.307167
C          -0.198126       2.073912       1.090445
C           1.359439       1.652997      -0.809007
H          -4.968355       1.131368       0.053290
H          -3.401972       1.772883      -1.710629
H          -1.685802       0.084467      -2.319004
H          -1.016989       1.076437      -1.063681
H          -2.245312      -1.823834      -0.950011
H          -2.117358      -1.805543       1.576057
H          -1.639289      -0.104054       1.556877
H          -4.335918      -1.344169       0.752535
H          -4.020527      -0.134937       1.988892
H          -0.297037      -2.688824       1.391306
H           2.014456      -3.533505       1.279151
H           3.546927      -2.826998      -0.576377
H           2.704054      -1.268135      -2.345788
H           0.349808      -0.533527      -2.346570
 
33
TS-10-11 BS1       el energy= -908.449267848
Mn          0.815858       0.507129      -0.013636
O           3.595652       0.558389       0.919002
O           0.128920       2.217496       2.271096
O           1.467222       2.836818      -1.683244
C          -4.196608       0.582971      -0.095289
C          -3.193810       1.128616      -0.819940
C          -1.870793       0.453044      -1.004123
C          -1.798194      -0.990472      -0.446559
C          -2.587227      -1.101896       0.871929
C          -4.058524      -0.701022       0.673807
C          -0.328412      -1.394587      -0.344552
C           0.286741      -1.782187       0.875443
C           1.604383      -2.330694       0.892544
C           2.374150      -2.372742      -0.271440
C           1.847000      -1.796249      -1.450638
C           0.508881      -1.337228      -1.502030
C           2.498421       0.509168       0.547305
C           0.404616       1.551510       1.362499
C           1.206539       1.924510      -1.017576
H          -5.171412       1.086929      -0.071084
H          -3.338994       2.081429      -1.343465
H          -1.565337       0.490677      -2.066915
H          -1.079243       1.101702      -0.471481
H          -2.275464      -1.662856      -1.188767
H          -2.528794      -2.130880       1.271464
H          -2.138979      -0.428941       1.630698
H          -4.617283      -1.505686       0.151051
H          -4.554231      -0.601511       1.658216
H          -0.300373      -1.794219       1.798730
H           2.004749      -2.716052       1.837379
H           3.381861      -2.799710      -0.265775
H           2.457186      -1.753378      -2.360639
H           0.091620      -1.026521      -2.467079
 
33
TS-11-12 BS1    el energy= -908.494437443
Mn         -0.009967      -0.042990       0.096492
O          -2.773805       0.986137       0.007339
O           0.914251       2.701757      -0.467025
O           0.092272       0.549079       2.986232
C           6.018494       0.445395       0.042338
C           5.381671      -0.137289       1.074416
C           3.957850      -0.638296       1.007752
C           3.416933      -0.689353      -0.440909
C           3.826023       0.589724      -1.207891
C           5.358700       0.716288      -1.283918
C           1.939029      -1.054067      -0.521920
C           1.125161      -0.725537      -1.662951
C          -0.215097      -1.165533      -1.788928
C          -0.817715      -1.921731      -0.738909
C          -0.062142      -2.227004       0.416059
C           1.290379      -1.777403       0.521266
C          -1.688268       0.589414       0.044659
C           0.563484       1.622083      -0.242752
C           0.046495       0.325393       1.852430
H           7.065896       0.752007       0.155479
H           5.901602      -0.290871       2.028108
H           3.923284      -1.646727       1.467330
H           3.299467       0.004410       1.633764
H           3.924653      -1.542849      -0.946698
H           3.421131       0.602025      -2.236082
H           3.412924       1.471974      -0.682238
H           5.762769       0.028517      -2.056611
H           5.619703       1.732647      -1.636079
H           1.543173      -0.103645      -2.460008
H          -0.802146      -0.876651      -2.666530
H          -1.868319      -2.222715      -0.807795
H          -0.524264      -2.759581       1.253394
H           1.836202      -1.986375       1.445832
 
33
TS-2-12 BS1    el energy= -908.494681203
Mn          0.757804      -2.388289      -1.644794
O           2.269755      -3.019294       0.808073
O          -1.659145      -2.083549       0.017323
O           1.340340       0.478792      -1.262504
C           6.664573      -3.053272      -3.051252
C           6.043315      -4.197163      -3.395349
C           4.544368      -4.381712      -3.325311
C           3.823754      -3.015403      -3.274304
C           4.473104      -2.124763      -2.178951
C           5.944997      -1.837914      -2.524667
C           2.313176      -3.129282      -3.162582
C           1.475649      -2.120098      -3.725001
C           0.053186      -2.221053      -3.731291
C          -0.569373      -3.339633      -3.122535
C           0.231133      -4.345264      -2.507551
C           1.645194      -4.215269      -2.504203
C           1.681382      -2.761969      -0.154663
C          -0.706968      -2.199811      -0.628590
C           1.110467      -0.646456      -1.402969
H           7.754895      -2.979563      -3.151109
H           6.625088      -5.052805      -3.759375
H           4.191020      -4.964668      -4.198799
H           4.296367      -4.993454      -2.431247
H           4.013682      -2.511200      -4.244296
H           3.918102      -1.174601      -2.067486
H           4.410989      -2.656296      -1.209478
H           6.013253      -1.013263      -3.265179
H           6.460876      -1.457342      -1.621515
H           1.946070      -1.234981      -4.170228
H          -0.551728      -1.418121      -4.163890
H          -1.661776      -3.410518      -3.089745
H          -0.240993      -5.186735      -1.990954
H           2.240044      -4.975451      -1.987801

33
TS-3-4 BS1    el energy= -908.430964240
Mn          0.063121       0.018894       0.090901
O          -0.467719       2.040582      -2.025698
O           0.731258       2.134860       2.065979
O          -2.826015      -0.469919      -0.273473
C           0.295793      -2.085124       0.247026
C           0.739887      -1.559504      -1.009762
C           1.988515      -0.749961      -0.936582
C           3.083854      -1.343988       0.014510
C           2.469415      -1.394477       1.425453
C           0.962632      -1.595709       1.400085
C           4.392559      -0.584163      -0.097990
C           4.543506       0.717022       0.425968
C           5.752224       1.411119       0.275039
C           6.827840       0.812447      -0.400967
C           6.688501      -0.480594      -0.926831
C           5.476783      -1.171291      -0.779675
C          -0.253005       1.255721      -1.208196
C           0.467763       1.323533       1.285989
C          -1.694354      -0.283836      -0.134028
H          -0.613717      -2.694053       0.315040
H           0.318658      -1.880175      -1.967602
H           2.350265      -0.425687      -1.926829
H           1.803119       0.294431      -0.410014
H           3.247220      -2.377489      -0.345255
H           2.897384      -2.243974       1.995666
H           2.736306      -0.495005       2.009979
H           0.485030      -1.773141       2.372757
H          -0.768422       0.143670       1.387986
H           3.720985       1.202687       0.969452
H           5.856563       2.419091       0.691692
H           7.773359       1.353934      -0.514636
H           7.524528      -0.955566      -1.451796
H           5.374337      -2.182827      -1.193331
 
33
TS-4-5 BS1    el energy= -908.454311553
Mn          0.510222      -0.044697      -0.149315
O          -1.574760       2.076243      -0.133197
O           1.625785       1.018479      -2.662292
O           2.324248       1.747212       1.274908
C           1.654843      -1.895016      -0.626648
C           1.495076      -1.678292       0.740675
C           0.130628      -1.705131       1.348277
C          -0.978673      -2.545092       0.613675
C          -0.359615      -3.403222      -0.507554
C           0.599309      -2.627981      -1.430934
C          -2.135665      -1.628412       0.180453
C          -2.513881      -1.415649      -1.166132
C          -3.598824      -0.577496      -1.486945
C          -4.325629       0.056359      -0.472749
C          -3.972598      -0.158694       0.873032
C          -2.890097      -0.985481       1.192288
C          -0.784779       1.235344      -0.145647
C           1.179487       0.599200      -1.680150
C           1.602992       1.036806       0.709333
H           2.657371      -1.782790      -1.057193
H           2.352851      -1.432575       1.378855
H           0.184533      -1.879535       2.438658
H          -0.270975      -0.587502       1.415967
H          -1.387155      -3.237984       1.373479
H           0.212098      -4.225137      -0.039043
H          -1.163091      -3.875974      -1.099006
H           1.119344      -3.314712      -2.126643
H           0.049562      -1.934427      -2.104084
H          -2.004493      -1.938171      -1.981716
H          -3.877444      -0.436592      -2.537085
H          -5.174189       0.702359      -0.722344
H          -4.554029       0.309083       1.675229
H          -2.645640      -1.164121       2.248188
 
33
TS-5-8 BS1    el energy= -908.435812545
Mn         -0.257125       0.786701      -0.049952
O           2.071593       2.135203      -1.203995
O           0.310367       2.020906       2.560539
O          -1.772970       3.214204      -0.715010
C          -3.314708      -0.796975       0.220400
C          -2.568932      -0.208191      -0.758411
C          -1.323196      -0.841303      -1.306301
C          -0.628331      -1.915452      -0.380794
C          -1.358577      -2.130529       0.967693
C          -2.887063      -2.066835       0.882241
C           0.832635      -1.469270      -0.206960
C           1.383938      -1.027125       1.028890
C           2.750518      -0.658564       1.118654
C           3.576914      -0.739375      -0.000299
C           3.048009      -1.191022      -1.230601
C           1.702126      -1.540484      -1.333171
C           1.164517       1.582840      -0.738539
C           0.090872       1.529777       1.533542
C          -1.203122       2.236555      -0.460644
H          -4.284279      -0.356400       0.486071
H          -2.984944       0.640268      -1.315397
H          -1.528284      -1.264576      -2.311792
H          -0.572844      -0.033317      -1.683798
H          -0.630958      -2.874988      -0.931314
H          -1.022085      -3.085628       1.407400
H          -1.078435      -1.335198       1.686170
H          -3.291555      -2.923719       0.300135
H          -3.331175      -2.158146       1.889348
H           0.813129      -1.099339       1.959238
H           3.154030      -0.340359       2.086189
H           4.636609      -0.472947       0.075230
H           3.699857      -1.279110      -2.106730
H           1.309826      -1.907947      -2.290190

33
TS-6-13 BS1         el energy= -908.444314347
Mn          0.242964      -0.741882       0.252738
O          -0.480560      -3.250196       1.581342
O           1.945759      -0.306705       2.609960
O           2.365709      -2.257897      -1.087560
C           1.141250       2.437863       0.721396
C           1.325693       1.798533      -0.628545
C           0.233797       2.171084      -1.629450
C          -1.148320       2.035219      -0.960057
C          -1.234821       3.059965       0.191335
C          -0.020732       3.027218       1.084480
C          -1.487222       0.584612      -0.571811
C          -2.164800       0.243386       0.631753
C          -2.892406      -0.974017       0.750141
C          -2.825899      -1.942095      -0.255022
C          -1.953916      -1.721187      -1.343919
C          -1.311249      -0.469652      -1.521931
C          -0.234501      -2.251709       1.044759
C           1.277762      -0.461432       1.675541
C           1.538302      -1.648894      -0.549562
H           2.002478       2.452015       1.400533
H           2.338612       1.996359      -1.030349
H           0.373814       3.224437      -1.936128
H           0.319608       1.570746      -2.552298
H          -1.927101       2.294836      -1.706524
H          -1.325837       4.071384      -0.256381
H          -2.162351       2.944541       0.782158
H          -0.088952       3.536289       2.054477
H           1.378304       0.650616      -0.541469
H          -2.256622       0.985405       1.430684
H          -3.502271      -1.142181       1.645175
H          -3.392243      -2.875479      -0.178184
H          -1.816759      -2.498604      -2.104905
H          -0.789038      -0.278464      -2.466111

33
TS-2-13 BS1         el energy= -908.488684280
Mn         -1.757884      -2.747984      -1.384489
O           1.060137      -3.064909      -0.566255
O          -2.265381      -1.169040       1.056266
O          -1.033983      -0.274376      -2.824810
C          -7.856721      -2.111853      -1.789252
C          -7.687353      -3.262177      -1.112970
C          -6.322158      -3.848490      -0.844140
C          -5.169428      -2.776189      -0.681784
C          -5.567776      -1.348287      -1.142898
C          -6.666453      -1.294790      -2.225675
C          -3.941660      -3.353771      -1.356337
C          -3.127651      -4.313500      -0.652794
C          -2.010438      -4.929625      -1.260722
C          -1.641288      -4.584323      -2.598976
C          -2.406197      -3.622456      -3.296562
C          -3.539710      -3.007634      -2.675270
C          -0.044350      -2.934021      -0.882779
C          -2.057667      -1.780424       0.096240
C          -1.310009      -1.241293      -2.253820
H          -8.864224      -1.740027      -2.009801
H          -8.548750      -3.855663      -0.782944
H          -6.341969      -4.493899       0.053018
H          -6.071358      -4.531030      -1.684953
H          -4.934227      -2.720796       0.397283
H          -5.960357      -0.819952      -0.256495
H          -4.668844      -0.783630      -1.459535
H          -6.951822      -0.241482      -2.397011
H          -6.288714      -1.662588      -3.204906
H          -3.366785      -4.547987       0.390625
H          -1.395200      -5.629961      -0.686086
H          -0.749535      -5.022182      -3.058241
H          -2.103368      -3.307298      -4.300733
H          -4.088782      -2.233250      -3.219554

32
Complex-1 D3(BJ)-BS1    el energy= -908.161616654
Mn         -1.936269       3.759895       5.128811
O          -2.135511       6.525649       6.160103
O           0.519952       2.781784       6.433452
O          -3.634299       2.914354       7.359400
C          -3.174899       2.746597       3.784037
C          -2.923929       4.080401       3.363277
C          -1.507381       4.345380       2.945455
C          -0.873081       3.205106       2.098023
C          -0.887649       1.922410       2.957860
C          -2.021150       1.926543       3.978090
C           0.504492       3.592853       1.594990
C           1.587610       3.756667       2.483550
C           2.845925       4.157511       2.013230
C           3.045281       4.397092       0.644678
C           1.976435       4.235851      -0.249024
C           0.717369       3.840234       0.226295
C          -2.043890       5.439158       5.742143
C          -0.471297       3.183636       5.962011
C          -2.949774       3.250833       6.473088
H          -4.172735       2.447187       4.125995
H          -3.715540       4.812371       3.183662
H          -1.383414       5.347711       2.503376
H          -0.781957       4.426812       3.869576
H          -1.537084       3.063649       1.224739
H          -0.993245       1.037965       2.297227
H           0.083263       1.796677       3.470713
H          -2.164838       0.983574       4.519917
H           1.454223       3.566522       3.556264
H           3.674883       4.279546       2.719978
H           4.030291       4.706486       0.277064
H           2.121457       4.417378      -1.320315
H          -0.117232       3.717124      -0.476037

33
Complex-2 D3(BJ)-BS1       el energy= -908.544272346
Mn          2.176254       1.880773       1.209704
O           3.662078       0.586105       3.403820
O           3.790258       0.384707      -0.754164
O           0.199494      -0.305473       1.264316
C          -3.205485       3.108268       3.993646
C          -2.921405       4.181969       3.233156
C          -1.618278       4.356835       2.490203
C          -0.846961       3.009200       2.406443
C          -0.808154       2.346352       3.796665
C          -2.234373       1.980519       4.238641
C           0.498746       3.261819       1.777323
C           1.656442       3.560385       2.545018
C           2.915793       3.824038       1.920039
C           3.038047       3.782169       0.512942
C           1.887640       3.471523      -0.278645
C           0.647956       3.209936       0.346122
C           3.082850       1.083990       2.535858
C           3.154867       0.963483       0.019069
C           0.989043       0.540039       1.241635
H          -4.186963       3.035033       4.478211
H          -3.660178       4.983540       3.110501
H          -1.809378       4.744813       1.469952
H          -0.982823       5.121082       2.987130
H          -1.418410       2.348127       1.724632
H          -0.162220       1.448003       3.787218
H          -0.379140       3.054018       4.532779
H          -2.576202       1.064510       3.712717
H          -2.229761       1.715364       5.312942
H           1.596785       3.540879       3.637196
H           3.800291       4.004319       2.539555
H           4.011633       3.934067       0.037256
H           1.979930       3.379228      -1.365572
H          -0.212379       2.916379      -0.265310
 
33
Complex-3 D3(BJ)-BS1        el energy= -908.478753263
Mn         -2.392604       3.204748       4.548489
O          -4.998020       4.001007       5.676809
O          -1.406567       4.279479       7.125496
O          -1.116078       0.564881       5.051538
C          -3.226955       3.499504       2.604175
C          -2.582078       4.669722       3.131168
C          -1.105822       4.582334       3.230022
C          -0.417632       3.908163       1.996759
C          -0.994998       2.485930       1.865341
C          -2.404819       2.366045       2.415584
C           1.091187       3.968357       2.119212
C           1.778335       3.196667       3.078560
C           3.169934       3.297068       3.209109
C           3.892128       4.169559       2.378952
C           3.217405       4.941469       1.422079
C           1.823774       4.844547       1.297529
C          -3.974900       3.713711       5.221894
C          -1.799180       3.854969       6.126236
C          -1.582321       1.602152       4.854160
H          -4.318666       3.443797       2.526505
H          -3.110442       5.616019       3.281869
H          -0.635077       5.519474       3.568632
H          -0.764232       3.830613       4.083472
H          -0.728200       4.511281       1.123495
H          -1.047120       2.196306       0.796691
H          -0.326150       1.740636       2.330882
H          -2.900817       1.396217       2.278791
H          -3.351909       2.063227       4.953028
H           1.235010       2.497729       3.729669
H           3.692472       2.688702       3.955274
H           4.980326       4.244442       2.477842
H           3.775239       5.621100       0.769013
H           1.299495       5.451989       0.549006
 
33
Complex-4 D3(BJ)-BS1        el energy= -908.516144787
Mn         -1.731175       3.853379       4.948168
O          -2.690846       6.532410       5.700407
O           0.924070       4.364284       6.172031
O          -2.827779       2.869946       7.499354
C          -3.087853       2.628597       3.936735
C          -3.032033       3.878657       3.307849
C          -1.726335       4.253856       2.691291
C          -1.022107       3.153306       1.830713
C          -1.202859       1.753180       2.467882
C          -1.842093       1.802712       3.875239
C           0.419353       3.569376       1.584285
C           1.430764       3.311741       2.532133
C           2.737554       3.777669       2.326291
C           3.048328       4.506572       1.168093
C           2.049654       4.764184       0.216957
C           0.742624       4.300910       0.426707
C          -2.304898       5.484268       5.403165
C          -0.112914       4.170521       5.704968
C          -2.389111       3.249465       6.499650
H          -4.008766       2.243643       4.386400
H          -3.906067       4.535295       3.243678
H          -1.766577       5.228440       2.176784
H          -0.901337       4.525019       3.506574
H          -1.558097       3.174535       0.863703
H          -1.872169       1.135774       1.843498
H          -0.238544       1.222207       2.519777
H          -1.984531       0.808960       4.331273
H          -0.998072       2.227038       4.590052
H           1.214917       2.721950       3.432986
H           3.515332       3.562244       3.067013
H           4.069923       4.865351       1.003602
H           2.288297       5.322390      -0.694694
H          -0.033458       4.501569      -0.323121
 
33
Complex-6 D3(BJ)-BS1        el energy= -908.528815157
Mn         -1.284952       3.726001       4.458588
O          -1.660784       6.599467       4.938698
O           1.274893       3.630495       5.947632
O          -2.506714       3.306017       7.093311
C          -3.028889       2.711014       3.817591
C          -3.081727       3.801575       2.951584
C          -2.497119       3.739676       1.559185
C          -1.263672       2.828103       1.501544
C          -1.613765       1.456882       2.119363
C          -2.006993       1.636107       3.594219
C          -0.063032       3.467005       2.208723
C           1.139264       2.721478       2.385607
C           2.319037       3.335958       2.803086
C           2.349912       4.721115       3.083379
C           1.188591       5.475763       2.947274
C          -0.016722       4.860849       2.513614
C          -1.501563       5.467498       4.744341
C           0.300250       3.683663       5.328440
C          -2.036666       3.454472       6.043848
H          -3.789859       2.582170       4.595601
H          -3.836450       4.573485       3.150394
H          -3.292367       3.328477       0.902425
H          -2.291496       4.744929       1.155044
H          -0.981531       2.671877       0.441707
H          -2.465717       1.008921       1.575896
H          -0.777485       0.743489       2.033617
H          -2.286970       0.698318       4.104286
H          -1.017269       1.883749       4.176806
H           1.153308       1.653368       2.141990
H           3.232394       2.739559       2.902752
H           3.285049       5.196277       3.397474
H           1.196090       6.553708       3.141915
H          -0.851083       5.512173       2.238650
 
33
TS-3-4 D3(BJ)-BS1        el energy= -908.477843979
Mn          0.101166       0.022880       0.087511
O          -0.396246       2.033891      -2.043145
O           0.881688       2.114023       2.041522
O          -2.801648      -0.396980      -0.236399
C           0.277139      -2.083573       0.248968
C           0.728600      -1.573994      -1.010956
C           1.990099      -0.788195      -0.944057
C           3.078899      -1.381047       0.009054
C           2.465433      -1.431801       1.419447
C           0.957172      -1.602306       1.397036
C           4.373380      -0.601185      -0.096268
C           4.485953       0.706503       0.418807
C           5.677004       1.430098       0.271055
C           6.771872       0.853356      -0.392452
C           6.669416      -0.446532      -0.908984
C           5.474617      -1.166596      -0.765716
C          -0.195509       1.253219      -1.218399
C           0.567243       1.314437       1.268345
C          -1.664594      -0.236967      -0.111404
H          -0.646457      -2.669474       0.322493
H           0.292714      -1.882496      -1.965630
H           2.356474      -0.471803      -1.934695
H           1.826798       0.265247      -0.423348
H           3.253002      -2.411863      -0.351858
H           2.879776      -2.292187       1.982424
H           2.750086      -0.540855       2.007745
H           0.477183      -1.763430       2.370956
H          -0.706660       0.181327       1.395503
H           3.647370       1.173697       0.953398
H           5.752906       2.443307       0.680408
H           7.704110       1.417384      -0.503767
H           7.520973      -0.903706      -1.424183
H           5.398218      -2.182868      -1.172555

33
TS-4-6 D3(BJ)-BS1        el energy= -908.505222100
Mn          0.037836      -0.066831      -0.040773
O           1.308323       0.943189       2.407631
O          -0.585796       2.702781      -0.927463
O           2.666913       0.109965      -1.303788
C           0.138360      -2.146656      -0.307679
C          -0.365878      -1.917484       0.968289
C          -1.765288      -1.384819       1.207923
C          -2.755364      -1.345120      -0.010187
C          -2.209306      -2.194850      -1.168114
C          -0.746556      -1.800140      -1.465673
C          -3.088791       0.100149      -0.418072
C          -3.173681       0.517433      -1.766717
C          -3.546570       1.827900      -2.098987
C          -3.857975       2.752896      -1.092202
C          -3.803383       2.353702       0.252834
C          -3.421916       1.048035       0.582750
C           0.794473       0.553146       1.445975
C          -0.367231       1.623978      -0.581736
C           1.620960       0.044075      -0.808940
H           1.102093      -2.644428      -0.459071
H           0.209609      -2.226520       1.848766
H          -2.180493      -1.948862       2.067234
H          -1.678109      -0.352475       1.634484
H          -3.698378      -1.810174       0.336546
H          -2.221237      -3.264018      -0.892995
H          -2.837712      -2.094488      -2.066446
H          -0.342102      -2.179464      -2.418428
H          -0.752189      -0.648106      -1.675555
H          -2.955361      -0.177531      -2.584141
H          -3.595046       2.123334      -3.152511
H          -4.149916       3.775532      -1.353113
H          -4.064936       3.058977       1.048876
H          -3.423968       0.754835       1.640240
 
32
Complex-1 D3(BJ)-BS2    el energy= -1955.35360262
Mn         -1.927209       3.761177       5.127035
O          -2.108695       6.534416       6.161941
O           0.500102       2.770587       6.491686
O          -3.641432       2.944861       7.366774
C          -3.164897       2.740303       3.772875
C          -2.921812       4.066829       3.345204
C          -1.508331       4.336499       2.951810
C          -0.868240       3.209457       2.100379
C          -0.884208       1.925838       2.947461
C          -2.015555       1.923864       3.961630
C           0.503045       3.598327       1.597599
C           1.583398       3.762201       2.478575
C           2.834886       4.160079       2.007633
C           3.031112       4.395961       0.644828
C           1.965839       4.233681      -0.242100
C           0.713336       3.841470       0.234317
C          -2.023790       5.454578       5.743273
C          -0.464785       3.177297       5.987573
C          -2.959019       3.265068       6.481369
H          -4.160049       2.433895       4.099155
H          -3.712413       4.789734       3.157668
H          -1.375850       5.338289       2.524495
H          -0.788841       4.404940       3.884313
H          -1.525496       3.074599       1.227193
H          -0.988879       1.049732       2.284005
H           0.082333       1.799682       3.457673
H          -2.156016       0.982825       4.497222
H           1.453974       3.574099       3.547131
H           3.661844       4.283163       2.709028
H           4.011282       4.702705       0.276566
H           2.109162       4.411630      -1.309305
H          -0.118788       3.717165      -0.463380

33
Complex-2 D3(BJ)-BS2       el energy= -1955.73082828
Mn          2.178060       1.878974       1.208813
O           3.727388       0.561508       3.357016
O           3.753960       0.397737      -0.809359
O           0.220579      -0.335406       1.289563
C          -3.202255       3.123413       3.979191
C          -2.915487       4.177543       3.207039
C          -1.614392       4.338868       2.469840
C          -0.841998       2.997134       2.412433
C          -0.814461       2.357445       3.806313
C          -2.238227       2.002466       4.243566
C           0.501405       3.247953       1.791215
C           1.652874       3.539280       2.559120
C           2.904927       3.813513       1.938278
C           3.024928       3.791336       0.536915
C           1.880559       3.485005      -0.253495
C           0.647881       3.212110       0.365976
C           3.127942       1.066839       2.516386
C           3.139727       0.967827      -0.022614
C           0.991395       0.517792       1.257562
H          -4.182304       3.060633       4.457519
H          -3.649937       4.975149       3.074068
H          -1.803795       4.707333       1.447809
H          -0.986967       5.109539       2.955458
H          -1.403493       2.328722       1.736601
H          -0.175403       1.460690       3.814500
H          -0.389811       3.071375       4.531341
H          -2.579792       1.085351       3.730363
H          -2.243712       1.753829       5.316383
H           1.591605       3.516052       3.646335
H           3.783949       3.997963       2.555925
H           3.991198       3.960780       0.063444
H           1.970812       3.415207      -1.337481
H          -0.211158       2.932042      -0.245022

32
Complex-1  BS4          el energy= -908.135108765
Mn         -1.957531       3.751991       5.154331
O          -2.166073       6.515970       6.199014
O           0.457024       2.772652       6.545007
O          -3.721331       2.892234       7.334041
C          -3.167036       2.747589       3.767395
C          -2.910170       4.087574       3.370103
C          -1.486964       4.357409       2.978302
C          -0.851333       3.225199       2.117304
C          -0.863877       1.938811       2.972378
C          -2.018309       1.924523       3.969827
C           0.521564       3.607281       1.590954
C           1.621236       3.776266       2.457953
C           2.873570       4.162121       1.961417
C           3.051772       4.381719       0.587422
C           1.967709       4.215459      -0.285525
C           0.714872       3.834718       0.215516
C          -2.071231       5.428138       5.775721
C          -0.516463       3.173324       6.029886
C          -3.009823       3.235395       6.467245
H          -4.169987       2.440934       4.080574
H          -3.699940       4.814971       3.176284
H          -1.355345       5.365439       2.557296
H          -0.781025       4.413787       3.918316
H          -1.523487       3.087287       1.251608
H          -0.946070       1.056565       2.308636
H           0.097716       1.824971       3.502019
H          -2.169731       0.975331       4.494472
H           1.505452       3.601489       3.533692
H           3.713765       4.288134       2.651233
H           4.030926       4.679069       0.200096
H           2.095937       4.381248      -1.359703
H          -0.129805       3.707353      -0.471186

33
Complex-2  BS4          el energy= -908.514504369
Mn          2.200098       1.859042       1.197231
O           3.778345       0.550772       3.325412
O           3.781026       0.419508      -0.840883
O           0.257943      -0.365550       1.260194
C          -3.229893       3.139621       3.987861
C          -2.936253       4.191833       3.203577
C          -1.625458       4.347376       2.469507
C          -0.852766       2.995805       2.421791
C          -0.833410       2.360025       3.825761
C          -2.265820       2.014306       4.266586
C           0.499869       3.236939       1.798530
C           1.659707       3.524891       2.567647
C           2.915116       3.806959       1.942566
C           3.033290       3.794668       0.534955
C           1.883676       3.484901      -0.257423
C           0.648724       3.199988       0.365935
C           3.159327       1.055574       2.484398
C           3.157608       0.977209      -0.037296
C           1.031210       0.499718       1.236604
H          -4.214460       3.082014       4.464378
H          -3.670178       4.991492       3.056630
H          -1.808062       4.712800       1.441633
H          -0.996882       5.120993       2.956041
H          -1.416947       2.323961       1.746718
H          -0.198504       1.456344       3.839108
H          -0.404063       3.076682       4.550236
H          -2.610144       1.089402       3.762660
H          -2.270414       1.776611       5.345182
H           1.603826       3.496163       3.658170
H           3.797596       3.989755       2.561170
H           4.000536       3.972270       0.059473
H           1.971725       3.418238      -1.344856
H          -0.210372       2.915692      -0.248496
 
33
Complex-3  BS4           el energy= -908.452566169
Mn         -2.419158       3.203806       4.561365
O          -5.080450       3.906364       5.628832
O          -1.508061       4.328960       7.152823
O          -1.189381       0.555281       5.140046
C          -3.212320       3.524803       2.598466
C          -2.563193       4.681909       3.149016
C          -1.089191       4.574388       3.266081
C          -0.398163       3.907325       2.026687
C          -0.981584       2.487949       1.889258
C          -2.403459       2.382418       2.411279
C           1.114188       3.970596       2.125968
C           1.825149       3.190964       3.061327
C           3.219006       3.290324       3.158556
C           3.921232       4.169198       2.319346
C           3.224241       4.949018       1.386180
C           1.828878       4.853303       1.294420
C          -4.033315       3.653017       5.198694
C          -1.868947       3.887388       6.144830
C          -1.636939       1.599583       4.913758
H          -4.300839       3.486375       2.493705
H          -3.080478       5.633129       3.292740
H          -0.611847       5.498528       3.623766
H          -0.780206       3.799921       4.111445
H          -0.715665       4.514857       1.160711
H          -1.015304       2.195290       0.822532
H          -0.328257       1.740513       2.369867
H          -2.909304       1.422634       2.254867
H          -3.358095       2.058302       4.933101
H           1.299283       2.487649       3.719031
H           3.758425       2.676654       3.885524
H           5.009774       4.242801       2.392645
H           3.765737       5.632897       0.726734
H           1.288959       5.465698       0.563682
 
33
Complex-4  BS4         el energy= -908.487751940
Mn         -1.821904       3.797453       5.055278
O          -2.730609       6.493544       5.838936
O           0.735274       4.139259       6.531808
O          -3.178830       2.748318       7.456316
C          -3.124854       2.668010       3.855946
C          -2.978959       3.950311       3.313776
C          -1.618226       4.306140       2.813601
C          -0.947899       3.216940       1.911433
C          -1.089758       1.812219       2.554449
C          -1.898812       1.814030       3.873354
C           0.475689       3.622752       1.561442
C           1.530941       3.474934       2.484710
C           2.825788       3.903667       2.162919
C           3.082530       4.484528       0.911945
C           2.040823       4.634459      -0.014041
C           0.745175       4.209031       0.311014
C          -2.365658       5.437373       5.529963
C          -0.265249       4.011281       5.963535
C          -2.638013       3.155548       6.514881
H          -4.090319       2.290835       4.202716
H          -3.826649       4.631992       3.205168
H          -1.582595       5.309241       2.362278
H          -0.840147       4.463181       3.694776
H          -1.544145       3.240108       0.982059
H          -1.613399       1.132804       1.862238
H          -0.099551       1.368361       2.738388
H          -2.104475       0.804636       4.261301
H          -1.132279       2.178982       4.706716
H           1.356794       3.006050       3.461018
H           3.636170       3.776518       2.886256
H           4.094112       4.813220       0.658466
H           2.235868       5.078766      -0.994010
H          -0.063642       4.324957      -0.419191
 
33
Complex-5  BS4         el energy= -908.479294435
Mn          0.416128      -0.195844       0.084490
O          -0.292816       2.164165       1.726819
O           0.573297       1.400659      -2.381480
O           3.209886       0.543995       0.624222
C           0.779524      -2.258261      -1.322751
C           1.198004      -2.212771      -0.004265
C           0.224471      -2.281377       1.127485
C          -1.255769      -2.550319       0.713685
C          -1.325280      -3.444113      -0.543758
C          -0.496560      -2.934088      -1.741577
C          -1.971744      -1.202951       0.601562
C          -1.985052      -0.418752      -0.588899
C          -2.676710       0.823232      -0.626019
C          -3.345142       1.292670       0.501262
C          -3.330812       0.525670       1.684838
C          -2.645337      -0.690921       1.737064
C          -0.052123       1.236074       1.072970
C           0.513159       0.775474      -1.402287
C           2.109686       0.228090       0.414191
H           1.532003      -2.082285      -2.100282
H           2.266449      -2.186013       0.234167
H           0.595393      -2.925545       1.945606
H           0.266047      -1.261048       1.694393
H          -1.736460      -3.099506       1.540109
H          -0.947102      -4.440304      -0.256526
H          -2.378214      -3.582091      -0.836232
H          -0.171282      -3.796650      -2.356309
H          -1.082953      -2.326051      -2.452055
H          -1.648734      -0.838009      -1.536884
H          -2.698602       1.391208      -1.560673
H          -3.889024       2.240241       0.467542
H          -3.868552       0.879648       2.569187
H          -2.657524      -1.278568       2.661082

33
Complex-6  BS4        el energy= -908.493864814
Mn         -1.298305       3.736257       4.471885
O          -1.682294       6.614199       4.961418
O           1.261182       3.626467       5.973088
O          -2.544501       3.300837       7.100623
C          -3.043443       2.722453       3.808330
C          -3.087048       3.805932       2.935208
C          -2.485403       3.736808       1.550835
C          -1.255511       2.819125       1.508651
C          -1.612079       1.452752       2.134505
C          -2.018946       1.647060       3.603851
C          -0.053320       3.457657       2.215475
C           1.155497       2.717334       2.365204
C           2.337730       3.334412       2.769031
C           2.365565       4.716651       3.062562
C           1.198937       5.465471       2.953322
C          -0.010316       4.847852       2.533941
C          -1.518611       5.479934       4.762791
C           0.284806       3.684664       5.350224
C          -2.065212       3.456151       6.052319
H          -3.813252       2.599072       4.576037
H          -3.843319       4.577446       3.119909
H          -3.274656       3.329434       0.887480
H          -2.270229       4.738292       1.146689
H          -0.967537       2.654607       0.453189
H          -2.456307       0.998309       1.587875
H          -0.774806       0.741482       2.064146
H          -2.298888       0.716189       4.122270
H          -1.033822       1.905998       4.189343
H           1.173445       1.654251       2.107085
H           3.255465       2.744279       2.845186
H           3.302455       5.193645       3.362531
H           1.205274       6.540363       3.155388
H          -0.846589       5.498256       2.268191

33
TS-3-4  BS4            el energy= -908.452007695
Mn          0.073421       0.023892       0.084186
O          -0.449743       2.054867      -2.030474
O           0.759354       2.107629       2.085742
O          -2.826120      -0.450617      -0.230793
C           0.293506      -2.085578       0.247082
C           0.735119      -1.566163      -1.012531
C           1.983460      -0.760082      -0.944645
C           3.081677      -1.350252       0.003810
C           2.471508      -1.403406       1.416228
C           0.966149      -1.599222       1.395968
C           4.387721      -0.586535      -0.105300
C           4.524525       0.719608       0.407979
C           5.730062       1.418617       0.265108
C           6.816368       0.819816      -0.391360
C           6.691002      -0.477950      -0.906110
C           5.482301      -1.173791      -0.767849
C          -0.237675       1.264073      -1.212947
C           0.488317       1.306860       1.291484
C          -1.687423      -0.269606      -0.111379
H          -0.615469      -2.690883       0.319375
H           0.310273      -1.888630      -1.965409
H           2.342845      -0.434086      -1.932274
H           1.794844       0.282838      -0.411960
H           3.248976      -2.380507      -0.357672
H           2.897905      -2.254298       1.981172
H           2.743491      -0.507449       1.999993
H           0.489893      -1.768764       2.368390
H          -0.748736       0.172707       1.363118
H           3.693923       1.204211       0.936058
H           5.823795       2.429392       0.672012
H           7.758458       1.364490      -0.498530
H           7.534749      -0.951798      -1.415339
H           5.389701      -2.187876      -1.172276
 
33
TS-4-6  BS4            el energy= -908.472850580
Mn          0.085039      -0.071628      -0.051668
O           1.338242       0.943878       2.412892
O          -0.494150       2.701339      -0.976966
O           2.732381       0.043574      -1.298039
C           0.139759      -2.161146      -0.293224
C          -0.368702      -1.914285       0.976969
C          -1.767231      -1.373229       1.208191
C          -2.752009      -1.331360      -0.016048
C          -2.200822      -2.176626      -1.176127
C          -0.728872      -1.801739      -1.458469
C          -3.101055       0.113822      -0.418466
C          -3.193805       0.535109      -1.765392
C          -3.591856       1.839233      -2.092648
C          -3.921817       2.753470      -1.083140
C          -3.859026       2.350522       0.259946
C          -3.452538       1.051872       0.585467
C           0.832599       0.551300       1.443677
C          -0.289924       1.620222      -0.617433
C           1.678743       0.000863      -0.808421
H           1.091901      -2.680004      -0.433762
H           0.195552      -2.230599       1.860006
H          -2.185490      -1.943238       2.060090
H          -1.684341      -0.345830       1.640220
H          -3.692019      -1.802942       0.325383
H          -2.227924      -3.246626      -0.912355
H          -2.817452      -2.061491      -2.078716
H          -0.322831      -2.185448      -2.406585
H          -0.715659      -0.648307      -1.665959
H          -2.966534      -0.152051      -2.585017
H          -3.647857       2.136894      -3.143448
H          -4.235502       3.768893      -1.339815
H          -4.135118       3.046504       1.056971
H          -3.450294       0.757012       1.640846
 
33
TS-4-5  BS4            el energy= -908.472151908
Mn          0.496954      -0.040245      -0.133770
O          -1.591877       2.080159      -0.082352
O           1.555974       1.012061      -2.680973
O           2.336178       1.744229       1.274867
C           1.647954      -1.896172      -0.632346
C           1.495791      -1.680762       0.734953
C           0.137105      -1.707261       1.349829
C          -0.974261      -2.542590       0.615997
C          -0.359924      -3.407565      -0.502582
C           0.597546      -2.639242      -1.431092
C          -2.125489      -1.621305       0.178256
C          -2.495504      -1.407855      -1.170072
C          -3.579012      -0.571482      -1.495730
C          -4.311797       0.059441      -0.485525
C          -3.966682      -0.156189       0.861346
C          -2.885743      -0.980721       1.186230
C          -0.798823       1.237257      -0.105411
C           1.134012       0.599221      -1.681370
C           1.605223       1.034618       0.713425
H           2.645713      -1.775999      -1.066680
H           2.356769      -1.437644       1.366049
H           0.193486      -1.879410       2.437948
H          -0.265632      -0.588609       1.418031
H          -1.389245      -3.228999       1.375216
H           0.209739      -4.226553      -0.031619
H          -1.165970      -3.879004      -1.087336
H           1.123429      -3.332365      -2.112552
H           0.051514      -1.956616      -2.113234
H          -1.981525      -1.928783      -1.981102
H          -3.851185      -0.429142      -2.545301
H          -5.158038       0.703641      -0.738839
H          -4.552334       0.309995       1.658665
H          -2.647532      -1.159707       2.241416


 
